# Supplementary material for: GALAD Score Detects Early-Stage Hepatocellular Carcinoma in a European Cohort of Chronic Hepatitis B and C Patients
Source: Pharmaceuticals (Basel). 2021 Jul 27;14(8):735. doi: 10.3390/ph14080735 (PMC8401792; doi:10.3390/ph14080735)
Supplement: Supplementary file 1 [file pharmaceuticals-14-00735-s001.zip]

Archive with 1 entries (1 files):
- pharmaceuticals-1266527-supplementary.pdf
